# Supplementary material for: Identification of mitochondria-related key gene and association with immune cells infiltration in intervertebral disc degeneration
Source: Front Genet. 2023 Mar 8;14:1135767. doi: 10.3389/fgene.2023.1135767 (PMC10030706; doi:10.3389/fgene.2023.1135767)
Supplement: Supplementary file 1 [file Table2.XLSX]

## Sheet: jVenn
WGCNA	Mito_Genes	WGCNA|Mito_Genes
SOX15	CYC1	MRPL52
INPP1	SDHB	LYRM4
RETN	COQ7	ISCU
SERINC2	SDHA	PYCR1
KCTD17	UQCRC1	GRPEL1
CBLC	COQ5	TOMM7
VCL	PDHA1	SLC25A15
FAM101B	COQ9	IDH2
FANCC	MRPL12	ABCD1
IL32	ATP5F1D	IVD
WDR46	COX5A	PPA2
SGSM1	ISCA2	COX4I1
NBPF15	PMPCB	LONP1
HYDIN	UQCRFS1	RDH13
FGFR1OP2	ATP5F1A	DNAJC15
DSN1	OGDH	TIMM8A
EDF1	PDHB	MAOA
CATSPER3	UQCRC2	NDUFC1
COLQ	SDHD	SFXN1
CYGB	UQCRQ	SLC25A3
PSTPIP1	MRPL53	ATAD3A
RUFY3	PDK4	DTYMK
CGREF1	MDH2	CDK5RAP1
CSF2RA	MRPS27	NIT2
BTF3	CS	NGRN
CSAG3	DLAT	TIMM22
PROK1	LRPPRC	GRPEL2
COL13A1	DLST	DHRS7B
ZDHHC7	PDHX	NSUN2
C1QTNF8	GFM1	DBT
GYPE	MPC2	EFHD1
CIZ1	NDUFS1	MFF
CMAS	MRPL46	SLC25A19
C11orf1	ATP5F1E	PLD6
UBAC2	MRPS23	PDE12
PCGF1	FH	C16orf91
TENC1	PMPCA	AGK
C1QTNF5	ATP5F1B	ACAD11
H2AFY2	SDHAF4	HSPE1
FOLR2	UQCR10	AIFM1
NRF1	ISCA1	AMACR
KIAA0391	SUCLA2	PXMP2
NTNG2	COQ3	TOMM40
DCP1B	IARS2	COQ10A
LRRC33	MRPS15	NAGS
AKAP14	IDH3A	PRKACA
RNASEH2B	COX11	MRPL27
NRM	ETFDH	CARS2
MB	TIMM10	PANK2
SNAPC1	MRPL34	NDUFB1
SLCO4C1	MRPL2	MRPS35
SNN	BCKDHA	ACADSB
GPR68	UQCRH	SLC25A34
DUSP10	HIGD2A	MFN2
RABL2B	ATP5PO	MRPS17
MAPKAPK5	ECHS1	NDUFV1
NAPRT1	LETMD1	CBR3
PCDHGC3	COX6A1	PDF
CCDC134	COX15
ZNF286A	AFG3L2
TSC22D3	HADHA
RUNX1	ETFA
LTB	NDUFS7
LPAR5	CPT2
PRPSAP2	BCKDHB
CORO1B	IDH3B
TAAR8	LARS2
IL22	ACADS
ZNF598	LETM1
CXCR4	ATP5ME
PIP4K2C	OPA1
TMEM14B	AUH
CD3D	SUCLG1
C5orf53	NDUFV2
WBP4	COQ6
ARID1A	MRPL43
CEACAM4	ABHD11
NT5C3L	ATP5PF
DPP9	NDUFB8
HEXIM1	DLD
C11orf17	ECHDC3
NAV2	APOOL
GUCA2A	MRPL10
PTGR1	MRRF
NKD1	NDUFS8
ZNF609	ACADM
EHD1	IMMT
FAM120C	TIMM9
TRIM41	SLC25A4
FREM2	SAMM50
COPS8	NDUFS2
SAT1	ACO2
TEPP	SUPV3L1
C16orf90	FECH
PRKCB	MTIF2
RHOBTB2	PHB
USO1	HIBCH
ACBD4	MRPS2
RFX8	HSPA9
ARMCX5	SURF1
LRRC40	PRDX3
PQBP1	GHITM
CRYAA	GUF1
CD3E	TIMM13
ZNF17	MRPL16
BTD	MRPL40
PRKRA	IDH3G
ZNF267	SDHC
C1QTNF1	NDUFB5
HUS1B	SDHAF2
GGA3	GATD3A
DPH3B	TXN2
P2RY4	MRPS18A
TCF7L2	COX6C
DHRS4L2	NDUFB9
HDAC6	MTCH2
HINFP	NDUFA6
C14orf2	SLC25A20
C11orf57	MRPL1
FAM107B	TIMM44
TPSB2	COX17
FGD4	MICOS10
CNIH	SOD2
CHEK1	COX6B1
UMOD	VDAC1
GHDC	CLPP
DPM2	HADH
ARHGEF18	ACADL
UBE2J2	ACAT1
ZAP70	MALSU1
ZNF107	CLPX
FAM53A	NDUFS4
C9orf24	MRPL4
TGM5	C1QBP
TRIM11	PITRM1
ISG20	UQCC1
ANKIB1	MRPL55
DPRX	MRM1
CXCL6	MECR
PSMG1	MRPL44
ATP1B3	HSDL2
SLC23A2	MRPS14
CCNH	ABCB8
CIAO1	ATPAF2
COL6A1	NDUFA9
LAT2	COA6
RMI1	POLRMT
FAM110B	RTN4IP1
SS18L1	OGDHL
GLIS3	ATP5F1C
FKRP	BCKDK
TYMS	GFM2
KLK1	NDUFAF4
CHD1L	SLC25A35
CD200	SLC25A11
TAF9	TIMM8B
PNPLA3	MCAT
MRGPRG	IBA57
C17orf71	PHB2
WFDC10B	DAP3
TRIM34	CMC2
CDKN2AIPNL	SDHAF1
RDM1	ADHFE1
DEFB136	NFS1
PARD3B	NDUFAF5
FGFR4	MRPL17
C19orf61	TACO1
CDCA4	MFN1
PREP	PPTC7
RASGEF1B	MRPL11
VPS37A	NDUFS6
CST11	MRPL13
KPTN	OXCT1
FAM3B	COX5B
STAG3L3	PDK2
HIST1H4C	ALAS1
2023-09-09	MRPL33
CD177	MTO1
HCK	LIAS
TBL1X	NDUFA5
PTGER1	NDUFB6
GJB1	MTX2
FAM113A	SUCLG2
TDRD3	FDX1
C16orf89	SLC25A1
AMICA1	MRPS28
CNGA3	TIMM50
PPP1R13L	VDAC2
RNF24	SLC25A42
DACH1	ECH1
GATA2	GATB
ELP3	BCS1L
ENOPH1	ERAL1
B4GALT3	CMC1
PSMA3	MRPL28
ANKRD12	TSFM
HBP1	FXN
TRAF3IP2	NFU1
SLMO2	YARS2
U2AF2	MRPL21
C2orf7	ALDH4A1
C1orf94	TOMM40L
ETV6	NDUFAF1
ASB12	NDUFB10
RPSA	MRPS9
RNFT1	COQ8A
PXN	ACADVL
PARD6A	COQ4
NR3C1	MRPL15
UTP11L	NDUFA2
CDC27	MRPL24
MEX3C	HSPD1
SERPINE1	NDUFS5
ATOH1	AK3
MBD1	CYCS
FEN1	MIPEP
ZNF407	LYRM7
ZMYND8	CRAT
DMP1	PCCB
NOP56	MRPS7
LONP2	MRPL3
PLEKHF2	PRODH
DPY19L2	PCCA
CHTF8	MCCC1
ARMC1	MRPS12
DOCK9	CLPB
TSC22D2	PDK1
WDFY3	MRPL49
KIF15	COX7A2
GCLM	TMEM126A
IMP4	ECHDC2
EXOC7	HCCS
XPO4	HIBADH
KIAA1462	MRPL19
PRX	MRPL36
TMEM201	SLC25A30
CENPBD1	BDH1
PRY2	FARS2
P2RX5	ABCB7
MOSPD1	MTX1
AATF	NDUFA7
DDTL	TIMM17A
ABLIM2	ALDH9A1
STARD13	MRPS18C
MT3	MARS2
KRTAP5-6	ALDH6A1
BGLAP	FDXR
WFDC11	GATC
MYEOV2	TRAP1
SPACA3	ACAD8
LRIG3	ALDH2
BCL3	PPIF
CREG1	L2HGDH
NTRK3	ETHE1
KIAA0664	MRPL20
NELF	SLC25A5
EGFR	SLC25A12
NBPF3	MRPS21
GM2A	TOMM22
CDK20	ACAA2
SLC16A11	MRPL30
CNN1	DNAJA3
FAM96A	NDUFB2
C6orf150	MRPS34
ZNF277	ETFB
PIGC	AFG1L
AMOTL1	ATP5IF1
LILRA4	ATP5PB
UACA	COX7C
C11orf34	CHCHD3
TBC1D22B	COQ10B
NFE2L1	ACSF3
C13orf33	POLDIP2
C4orf34	SLC25A10
PRPF40B	SLC25A13
PRKCSH	PDK3
ZCCHC17	ME3
STMN1	MRPL22
EIF1AY	GCDH
KRTAP15-1	MRPL47
OR2T12	MRPL9
NFAM1	CHCHD10
GOT1	WARS2
IL20RA	CBR4
HYOU1	SMDT1
SNAPC3	HAGH
M6PR	COX7A1
SPAG1	MTG1
PEPD	COX14
TBRG1	NDUFA12
GJB6	MRPS16
DCUN1D4	MTERF2
INVS	ETFRF1
PATZ1	GPD2
SPSB2	NDUFA10
INTS12	NDUFC2
PRR25	SLIRP
IL21	MT-ATP6
DZIP1L	MT-CO2
TUBB4Q	TIMM21
C9orf79	NDUFA8
NBPF6	GLS
LDB2	NDUFB11
CCDC70	DHTKD1
PRAMEF22	FAHD2A
EDDM3B	HSD17B8
RFWD3	HINT2
GPC6	MRPS5
SLC26A11	C6orf136
MMD	SPRYD4
RAI14	LIPT2
AFAP1	DECR1
IL21R	MRPS26
CNKSR1	NDUFV3
COMMD7	BPHL
FAM26F	STOML2
CHID1	MSRB2
TNNT1	LACTB
IQSEC3	SLC25A25
ZNF784	ADCK5
PCK1	ACAD10
MED31	VWA8
BCOR	CCDC90B
PIP	DNAJC11
ZNF37A	ALKBH7
CALCR	GLDC
NRG2	MPC1L
C17orf76	THEM4
SULT1A2	SSBP1
EEA1	HSCB
SCGB1A1	MRPS10
ID4	AK4
C6orf127	MRPL37
PPP2R2A	PTGES2
OR2G6	TXNRD2
SLC6A20	ACSM5
MEGF10	CISD1
TLK2	MRPL41
KIAA1012	MTARC2
CCDC90A	MRPS6
POMT1	MRPL23
SIGLEC10	SQOR
DDIT4L	SCO1
GTPBP4	GCAT
TOR2A	MTHFD1L
BRSK2	ECI2
LIN54	UQCRB
KLC2	ATP5PD
WNT5A	ATP5MG
FCRLB	CCDC58
RBPMS	MCCC2
GALNT12	MCEE
ANKFY1	MOCS1
ITGB1	MMUT
FZD8	SLC25A51
JSRP1	SPG7
KIAA0495	ATP5MC3
C7orf23	ATAD1
SLC45A4	OXNAD1
TUBGCP5	MTG2
SAMD9L	DARS2
SYVN1	MRPL51
TET1	PC
SEC22A	CLYBL
C12orf24	PNPLA8
PPM1B	MLYCD
AZI2	PYURF
BRD3	TIMM17B
RANGRF	MRPL32
PCDHA10	SLC25A26
C17orf87	PRODH2
CBX7	FDX2
C19orf71	ME2
ITGA3	TUFM
TRAFD1	COX6A2
THRAP3	SLC30A9
CSNK1E	TAMM41
LCN6	TIMM23
CCNB1IP1	RMND1
PHF8	DNLZ
TOX4	CHCHD4
OR10G2	NDUFAB1
SMYD1	ACSM1
ZNF286B	COA5
UBTD1	COQ2
NPTXR	PDSS2
MAML1	EHHADH
ADAMTSL2	NDUFS3
GRAP2	ABCB10
RPS6KA5	CKMT2
BRD7	MRPS25
SARNP	ACAD9
ACOT4	COX16
MYL9	FAM210A
SCAND3	ACOT13
HSD3B7	CPT1A
FAM90A20	DHRS4
GPATCH1	PRELID2
GPR37L1	NIPSNAP2
LPHN1	NDUFB7
CCDC7	MICOS13
TFCP2L1	GLRX2
PADI6	MRPS30
EDARADD	SCO2
RAD21	HSD17B10
KIAA0040	NARS2
APITD1	RPUSD3
CD27	SUOX
CSRNP2	SARDH
PTTG1	RIDA
SRD5A1	COX8A
SPDYA	SPR
LDOC1	MPV17
TROAP	ZADH2
EIF3J	MRPL18
SLC6A1	ALDH1B1
PAK4	CHCHD1
MTMR11	VDAC3
PTEN	SLC25A24
ADD1	MPC1
HSD17B7	SLC25A22
CCNE1	SLC25A31
RSRC1	SLC25A18
SEC11C	TRNT1
CARD11	IDE
KEL	GSTK1
C1orf54	VARS2
TJP1	MRPL54
CABYR	MRPL38
CEACAM20	MRPL58
GNA11	MTCH1
TARBP2	TRIAP1
KRTAP4-7	PTCD3
CNOT1	COX10
TMEM149	AKAP1
TLN1	MRM3
MUC16	AK2
ZNF345	TMEM70
CDA	NOA1
ETV2	MCUR1
UBL5	TMEM14C
HBM	MRPL35
ZNF544	NDUFA3
KCNK15	PDSS1
TXNDC17	SLC25A16
IL8	FMC1
TEX14	ACSM3
KCNAB3	NDUFAF6
SYNGR4	UCP1
NPM2	GLRX5
HOXC11	PTRH1
ZNF557	MRPS11
BLVRA	XPNPEP3
C7orf43	PDP1
ATP2A2	ECI1
SAA2	SLC25A21
CD101	SLC25A29
BCL7A	SLC25A45
CCNO	SDHAF3
NAA40	PRELID3B
FMR1NB	SLC25A39
MTA3	NDUFB3
SEPHS2	REXO2
NHLRC2	GATM
HAAO	TIMM10B
SMCR7L	SARS2
IK	CHDH
IFIT1B	MRPL57
ZNF687	C8orf82
UPK3BL	EARS2
MCM4	GRHPR
KRT17	MTFMT
FAM173A	PTCD2
C22orf32	ECHDC1
TARP	HARS2
GNA15	NDUFA4
PPP4R2	NDUFA13
TMEM111	NAXE
CPSF1	TMEM11
SLC38A4	SELENOO
C17orf80	HSD17B4
CDK3	NDUFAF7
HSPH1	OAT
SFRS16	MRPL50
GJD3	COX7B
EGR1	RARS2
MAGEF1	OXLD1
TCTEX1D4	LACTB2
KIAA0753	NDUFA11
ASCC3	AURKAIP1
EPB41L1	CHCHD7
HPSE	SHMT2
DVL1	MTHFD2
UNC119B	RMDN1
EID2	CPS1
RANBP1	MRPL14
SEMA4D	MTRES1
C19orf38	TRMT2B
TRAF4	MRPS24
FARP1	COA3
MITD1	GSR
TAF1D	ENDOG
CHRNB4	BCAT2
NPM3	TEFM
RBM12B	ACSF2
RUNDC3A	TRMU
TP53INP2	MRPS22
MYCBPAP	LAP3
MOB2	GLUD1
PITPNM2	HMGCL
RAC3	FHIT
ALAD	MRPS33
CASP5	NUBPL
TCF20	LYRM2
BAZ1B	MPV17L
SGMS2	GADD45GIP1
SERPINF1	TFAM
C1QB	ALDH18A1
ARHGAP26	OXSM
C15orf57	KYAT3
RARRES2	TARS2
C1orf201	TBRG4
FEZF1	TMEM65
PNPLA4	ROMO1
WDR11	PRDX5
PTPRF	MAIP1
EP400	HIGD1A
SLC4A10	RHOT2
CTXN1	SLC25A44
IFNA7	HAO2
CHAC1	OXA1L
ADORA2A	SLC25A46
MED12L	RDH14
USP51	ATP5MPL
LOC200030	CA5B
STK16	COASY
CROCC	CISD3
TGIF2LY	GSTZ1
DENND4B	COX6B2
SLC17A9	GLOD4
OGFRL1	ACAA1
DHCR7	CROT
JTB	COX19
SV2B	AMT
PLEKHG7	PDPR
SSFA2	NLN
ZNF844	BOLA1
C1QL2	ALAS2
GABRA3	ALDH7A1
CARNS1	HDHD5
	GFER
	IMMP2L
	COX4I2
	MRPL39
	AADAT
	FUNDC2
	LYPLA1
	PDHA2
	MTRF1L
	GTPBP3
	MTHFD2L
	YME1L1
	ACOT2
	COA8
	MMAB
	PPOX
	ABCD3
	SIRT3
	LDHD
	MRPL45
	C12orf65
	IMMP1L
	POLG
	ATPAF1
	BLOC1S1
	ALDH1L2
	COX18
	CPOX
	NNT
	NDUFAF8
	ATP23
	DCAKD
	ATP5MF
	SFXN3
	AASS
	DIABLO
	COX8C
	AGXT2
	GLS2
	APOO
	C5orf63
	HOGA1
	TTC19
	TCAIM
	GCSH
	SIRT5
	GPT2
	TOMM6
	FAM162A
	ABCB6
	MACROD1
	TST
	MT-CO1
	MTFR1L
	SDR39U1
	DMGDH
	SLC25A14
	PRELID3A
	CHCHD5
	TOMM70
	NIT1
	FAHD1
	MCU
	CYP27A1
	MT-ND2
	MT-ND4
	MT-ND5
	DELE1
	FASTKD1
	MRPS31
	ALDH1L1
	PTCD1
	HADHB
	TRIT1
	CRLS1
	GLYCTK
	SLC25A32
	AARS2
	EXOG
	CHCHD2
	KMO
	SFXN5
	ELAC2
	GPX1
	CPT1B
	FIS1
	PRELID1
	UCP3
	SLC25A27
	SLC25A40
	SLC25A23
	HEMK1
	SLC25A36
	OMA1
	LETM2
	DHRS1
	STOM
	METTL5
	MSRA
	NUDT8
	NMNAT3
	SLC25A38
	MPV17L2
	ACLY
	ABCD2
	FLAD1
	LIPT1
	DGLUCY
	PCK2
	NADK2
	MPST
	NUDT13
	ACACA
	ABAT
	HMGCS2
	ALDH5A1
	CKMT1A
	PISD
	NDUFB4
	UQCR11
	FAM136A
	TOMM5
	HTRA2
	NDUFA1
	MT-CYB
	GUK1
	D2HGDH
	OPA3
	AKR1B10
	PHYH
	NDUFAF2
	ECSIT
	PARL
	MRPL42
	DNAJC4
	PAM16
	ALDH3A2
	ACSL6
	MRS2
	ABHD10
	HINT3
	PXMP4
	OSGEPL1
	NUDT2
	CYB5B
	GRSF1
	MRPS18B
	DNAJC30
	CAT
	DGUOK
	ACOT9
	ACSS1
	RFK
	STARD7
	CHPT1
	MT-ATP8
	TIMMDC1
	SPATA19
	HTATIP2
	AKR7A2
	DUT
	MT-CO3
	MTRF1
	TMEM143
	NT5M
	RHOT1
	NME4
	MTHFS
	TIMM29
	PNPO
	MICU2
	PCBD2
	QRSL1
	ADCK1
	PRDX6
	NIPSNAP1
	GARS1
	ACSM2A
	SLC25A33
	LYRM9
	RAB24
	PARS2
	PUS1
	GOT2
	NAXD
	MT-ND3
	ACCS
	PTRH2
	PGS1
	OXR1
	LYPLAL1
	DNAJC28
	FPGS
	TMEM205
	SLC25A53
	AIFM3
	MGST1
	MTFP1
	COA4
	NIF3L1
	PUSL1
	SDSL
	BAX
	MAVS
	METTL17
	ACACB
	ARG2
	MTPAP
	CCDC51
	SUGCT
	DNM1L
	NRDC
	TMEM126B
	NSUN4
	ACSS3
	FAM210B
	RBFA
	METAP1D
	AHCYL1
	NIPSNAP3A
	MTARC1
	FUNDC1
	ACSL1
	COX20
	HSDL1
	MTERF4
	NUDT19
	HEBP1
	PTPMT1
	PGAM5
	KARS1
	STAR
	DNAJC19
	OTC
	COX7A2L
	MTERF3
	SFXN2
	FASN
	PINK1
	TMEM177
	TXNRD1
	THNSL1
	FDPS
	IDI1
	TOP3A
	FTMT
	LDHAL6B
	MTFR1
	BCL2L13
	TRMT10C
	ACOT7
	TFB1M
	ARF5
	MCUB
	TWNK
	MMADHC
	PYCR2
	TSTD1
	LYRM1
	OSBPL1A
	RECQL4
	PET100
	GDAP1
	MTIF3
	UNG
	GLYAT
	ISOC2
	ATP5MC1
	QDPR
	COQ8B
	GTPBP10
	TSPO
	FTH1
	TRMT1
	ADCK2
	TSTD3
	MRPS36
	PDP2
	AGPAT5
	MCRIP2
	UCP2
	SLC25A37
	SLC25A28
	SLC25A48
	SLC25A43
	SLC25A47
	SLC25A41
	EPHX2
	NUDT5
	MICU1
	SOD1
	SERHL2
	NDUFAF3
	BOLA3
	OCIAD2
	RSAD1
	CHCHD6
	FASTKD2
	PEX11B
	TMEM186
	PIF1
	FABP1
	PLPBP
	DBI
	PNPT1
	TOP1MT
	RNASEH1
	ABCA9
	SCP2
	NT5DC3
	CMC4
	LDHB
	YBEY
	HINT1
	MUL1
	TK2
	AGMAT
	CMPK2
	BID
	ARL2
	SYNJ2BP
	DCXR
	NUDT9
	VPS13D
	NUDT6
	DMAC2
	MRM2
	BAK1
	DHODH
	MAOB
	MGST3
	ACP6
	MRPL48
	AGXT
	CYB5R3
	DDX28
	PNKD
	MICU3
	BNIP3
	MTX3
	MUTYH
	GTPBP6
	CYP11A1
	OCIAD1
	METTL8
	SMIM20
	RPUSD4
	SMIM8
	NME6
	FKBP8
	ACSM4
	NLRX1
	FOXRED1
	TFB2M
	PPM1K
	ATP5MC2
	MT-ND1
	TAZ
	MSRB3
	ACOT11
	NIPSNAP3B
	NTHL1
	MARCHF5
	SFXN4
	TRMT5
	SLC25A6
	SLC25A52
	OGG1
	ACOD1
	QTRT1
	AIFM2
	PRDX2
	FBXL4
	GPAM
	DMAC2L
	RMDN3
	PRXL2A
	ATP5MD
	PET117
	C15orf61
	POLQ
	BCO2
	IFI27
	CRYZ
	TMLHE
	TOMM20
	YRDC
	COA7
	DHRS2
	MMAA
	MIEF1
	C15orf48
	LIG3
	BNIP3L
	FASTKD5
	PARK7
	COA1
	COX7B2
	MT-ND4L
	SIRT4
	UQCC2
	USP30
	NME3
	DHX30
	FASTK
	METTL15
	CYP24A1
	NOCT
	CA5A
	NT5DC2
	ATAD3B
	TRUB2
	COMTD1
	CPT1C
	C3orf33
	MIGA2
	SND1
	GLUD2
	HPDL
	ANGEL2
	ANTKMT
	UQCC3
	PRDX4
	PAICS
	MGARP
	HDHD3
	CYP11B2
	AGPAT4
	RCC1L
	FAM185A
	PMAIP1
	TDRKH
	SLC8B1
	CYP27B1
	POLG2
	THEM5
	BIK
	MTERF1
	MTFR2
	GPX4
	TOMM20L
	COMT
	MYG1
	SPATA20
	OXCT2
	CCDC127
	CRY1
	ACSM2B
	MYO19
	MGME1
	SEPTIN4
	RAB5IF
	APEX1
	SPTLC2
	DMAC1
	ATPSCKMT
	NEU4
	CASP9
	MCL1
	DUS2
	TOMM34
	PRORP
	PLSCR3
	CKMT1B
	ATP5MF-PTCD1
	CASP8
	BCL2L1
	EXD2
	ARMC10
	MIEF2
	THG1L
	GOLPH3
	PREPL
	FASTKD3
	CEP89
	GPAT2
	NBR1
	BOK
	FKBP10
	SETD9
	CYP11B1
	CSKMT
	MIGA1
	RPIA
	BBC3
	BAD
	BCL2
	BCL2A1
	BCL2L2
	CASP3
	DMPK
	DNA2
	MT-ND6
	PRKN
	ALKBH1
	PICK1
	BCL2L10
	AKAP10
	STYXL1
	ADCY10
	SPHK2
	NSUN3
	PABPC5
	PRSS35
	PRIMPOL
	SERAC1
	STX17
	TRMT61B
	PDE2A
	PLGRKT
	ETFBKMT
	RTL10
	BCL2L11
	SPIRE1
	C2orf69
	ARMCX2
	ARMCX1
	POLB
	SNAP29
	ARMCX3
	ARMCX6
	METTL4
	SPHKAP
	NAT8L
	MCCD1
	PIGBOS1
	HTD2
	RP11_469A15.2
