# Supplementary material for: Identification of mitochondria-related key gene and association with immune cells infiltration in intervertebral disc degeneration
Source: Front Genet. 2023 Mar 8;14:1135767. doi: 10.3389/fgene.2023.1135767 (PMC10030706; doi:10.3389/fgene.2023.1135767)
Supplement: Supplementary file 4 [file Table1.XLSX]

## Sheet: OutputModule
datSummary	colorNEW
BTF3	black
LRRC33	black
RBPJL	black
CCDC134	black
TAAR8	black
DCT	black
VSTM1	black
LGALS9C	black
SCN1B	black
STK40	black
LRRC40	black
C14orf142	black
SEZ6L2	black
CHEK1	black
ARHGEF18	black
ZNF107	black
ISG20	black
ZNF829	black
TOMM7	black
AMICA1	black
GMCL1	black
LTC4S	black
TPM1	black
CREG1	black
MYT1L	black
GLP1R	black
LILRA4	black
ANXA8	black
MRPS35	black
KCNG2	black
ADAM8	black
INTS12	black
SLC25A34	black
IQSEC3	black
FHL2	black
PPP2R2A	black
KLC2	black
ITGB1	black
FIP1L1	black
SEC22A	black
VAMP8	black
ZNF286B	black
IP6K2	black
TMEM87A	black
SLC6A16	black
ZBTB9	black
TXNDC17	black
RAB31	black
CCNO	black
IGFL2	black
RAB11FIP4	black
KBTBD11	black
GJD3	black
MAGEF1	black
HPSE	black
KLHL35	black
RAC3	black
CTXN1	black
SYT10	black
CBFA2T2	blue
NLRP12	blue
FGFR1OP2	blue
TMEM198	blue
FHOD1	blue
DLX2	blue
MAX	blue
TSPAN16	blue
SH3RF2	blue
NOX4	blue
SUPT6H	blue
CD1E	blue
CSF1R	blue
STON2	blue
FZD6	blue
ARID5B	blue
SLN	blue
TMPRSS2	blue
ZNF404	blue
OTUD6A	blue
GNG10	blue
IGJ	blue
ZNF830	blue
NAGS	blue
PAIP1	blue
C14orf2	blue
ZNF777	blue
DPRX	blue
PRKACA	blue
GAL3ST1	blue
DMBX1	blue
NUP210	blue
ADH6	blue
TOMM40	blue
RNF128	blue
SIRPG	blue
TDRD3	blue
PHGDH	blue
SNX29	blue
LRRC18	blue
GATA2	blue
C1S	blue
HIST1H1D	blue
CECR5	blue
PXN	blue
CABP2	blue
CCL3L3	blue
C2orf80	blue
ARMC1	blue
TSC22D2	blue
WDR78	blue
ADAM9	blue
LRIG3	blue
CDK20	blue
SLC46A2	blue
UACA	blue
HEBP2	blue
KEAP1	blue
BEND5	blue
CCDC70	blue
ACADSB	blue
HTRA3	blue
DUSP15	blue
EDDM3B	blue
ASNS	blue
OR52L1	blue
CCL3L1	blue
AFAP1	blue
FAHD2B	blue
IQCK	blue
MED31	blue
NM_002148	blue
ARHGEF3	blue
IP6K3	blue
TM9SF1	blue
SLC6A20	blue
SNX11	blue
NRG3	blue
GRIP2	blue
ZNF843	blue
ZNRD1	blue
DUSP28	blue
FOXP2	blue
ADPRHL1	blue
CBFA2T3	blue
SYVN1	blue
PDE7A	blue
TFRC	blue
CLDN10	blue
LCN6	blue
MRPS17	blue
CLCNKB	blue
ATP6V1B1	blue
TBC1D29	blue
EFHD1	blue
FAM200A	blue
MLXIP	blue
NPM2	blue
HOXA1	blue
APOL1	blue
BCAR3	blue
KCTD18	blue
DCAF12	blue
PPP4R2	blue
PECI	blue
LIPE	blue
BHLHE23	blue
ADCYAP1	blue
IFI35	blue
C14orf4	blue
STK16	blue
MSL2	blue
GIMAP7	blue
KCNAB1	brown
ZDHHC4	brown
ELOVL7	brown
SQSTM1	brown
ITGB3BP	brown
GFRA4	brown
HOXB3	brown
RXRG	brown
TOB2	brown
FBP1	brown
GNAS	brown
CALN1	brown
WRB	brown
PPIA	brown
B4GALT2	brown
SAE1	brown
XPO1	brown
CCNY	brown
SAMD1	brown
AGPAT1	brown
PIGQ	brown
PPP2R2B	brown
PRTN3	brown
PDE4A	brown
TMEM132E	brown
ZP3	brown
TNFSF9	brown
MRPL27	brown
HES7	brown
KCNC4	brown
THBS1	brown
FAM54A	brown
GNB5	brown
PAPSS2	brown
TRIM5	brown
2022-03-08	brown
C21orf33	brown
SLC7A2	brown
MFN2	brown
AIFM1	brown
TMEM59L	brown
CENPM	brown
AMIGO2	brown
ITPKC	brown
MT1F	brown
ADCY6	brown
LIN28A	brown
NDUFV1	brown
RAB3A	brown
CWC15	brown
EXOC1	brown
AMACR	brown
CDH18	brown
PXMP2	brown
VPREB3	brown
PDF	brown
FFAR2	brown
TIRAP	brown
OR6K2	brown
GNB3	brown
PPPDE2	brown
CNTFR	brown
PNPLA5	brown
FOXN4	brown
SMPDL3B	brown
GSTO1	brown
ST6GAL1	brown
HS3ST5	brown
SLC39A5	cyan
YIPF1	cyan
GBGT1	cyan
CEP55	cyan
PCDH9	cyan
BAT2	cyan
CDHR1	cyan
DAPK3	cyan
TMEM150A	cyan
OGFOD2	cyan
DUOXA1	cyan
DENND1C	cyan
PLAC1L	cyan
UTP14C	cyan
SPATS2	cyan
CBARA1	cyan
TRIM27	cyan
UBXN4	cyan
MRPS27	cyan
TMEM54	cyan
PRUNE	cyan
CORO6	cyan
RNF180	cyan
ZBTB24	cyan
POMT2	cyan
YARS2	cyan
PPY	cyan
TUBB	cyan
FAM114A2	cyan
CAPN3	green
SLC25A1	green
KLHL3	green
GFRA2	green
SERF2	green
SMN2	green
OR2V2	green
SMAGP	green
TMEM98	green
C7orf16	green
TRNP1	green
NCR3	green
YPEL3	green
NCR1	green
ACACB	green
KCNQ2	green
SEC23IP	green
MXI1	green
PGM1	green
IL17RE	green
DIRC2	green
ZCWPW2	green
FLJ43860	green
USP48	green
FGD3	green
UNC93B1	green
CHCHD8	green
THSD1	green
CTNNBIP1	green
VCP	green
CLASP1	green
UTS2	green
SEC14L2	green
C20orf201	green
PRM3	green
CDC14B	green
GPR3	green
ATP1A4	green
FEV	green
OLR1	green
PAX9	green
FAM122A	green
LGTN	green
C6orf146	green
CACNA1H	green
GIF	green
PKD1L3	green
HS6ST2	green
D4S234E	green
ZNF202	green
TMEM63C	green
ZBTB8A	green
PCP4	green
BYSL	green
MECR	green
SOX30	green
KLHL26	green
ZBTB33	green
GLIPR2	green
ITPRIPL2	green
PIK3R3	green
INSIG1	green
CYFIP2	greenyellow
EIF6	greenyellow
PCDHGB1	greenyellow
RARRES1	greenyellow
C8orf73	greenyellow
C9orf116	greenyellow
COQ10A	greenyellow
DMAP1	greenyellow
C10orf99	greenyellow
PRLHR	greenyellow
PPIE	greenyellow
TRIM44	greenyellow
KCNJ4	greenyellow
PNKP	greenyellow
C1orf111	greenyellow
SCN8A	greenyellow
SSBP4	greenyellow
DNMT3B	greenyellow
ECHDC2	greenyellow
TMEM115	greenyellow
PCDHGA12	greenyellow
H3F3C	greenyellow
PANK2	greenyellow
ASAP2	greenyellow
GIYD1	greenyellow
HTR3A	greenyellow
NDUFB1	greenyellow
C19orf12	greenyellow
PCDHGB5	greenyellow
SH2D2A	greenyellow
FOXE3	greenyellow
SCARB1	greenyellow
SDCCAG1	greenyellow
C14orf43	greenyellow
MUC17	greenyellow
TNFAIP8L1	greenyellow
DPEP2	greenyellow
MBNL3	greenyellow
SCAMP2	grey
PSMB8	grey
SH3GLB1	grey
KCNA2	grey
NEK11	grey
FAM86C	grey
ZNF595	grey
CCT4	grey
CACNA1G	grey
SOX15	grey
PSENEN	grey
PDE11A	grey
REPIN1	grey
C3orf27	grey
SH3KBP1	grey
ZNF682	grey
EXOSC10	grey
KDM2B	grey
DHRS7	grey
RAF1	grey
DSCAML1	grey
FAM19A2	grey
RETN	grey
ACTR3C	grey
RNFT2	grey
FCAR	grey
TMEM69	grey
GAGE2D	grey
SERINC2	grey
STRA6	grey
SPAM1	grey
KARS	grey
PCDHA6	grey
C1orf158	grey
KCTD17	grey
WDSUB1	grey
PAX3	grey
SDF2	grey
TMCC2	grey
OSGIN1	grey
LMBR1L	grey
CBLC	grey
GBE1	grey
KCNQ5	grey
LCE2B	grey
PILRA	grey
AMT	grey
NPR2	grey
FEZ2	grey
RNF6	grey
VCL	grey
RPL34	grey
FXR2	grey
PIGN	grey
CTDSP2	grey
FAM89B	grey
TAB3	grey
C12orf68	grey
CD58	grey
USP4	grey
CCM2	grey
CASP1	grey
LITAF	grey
ANKRD33	grey
DYRK2	grey
NM_002146	grey
BRMS1	grey
EIF3D	grey
FFAR1	grey
SRPK3	grey
SLC2A5	grey
C7orf68	grey
PSMD4	grey
NDUFAF3	grey
PITX3	grey
ATXN7L3	grey
CYLD	grey
NR4A2	grey
OPRM1	grey
TTC8	grey
ALPP	grey
EDN3	grey
ZNF326	grey
MDH1	grey
CLEC7A	grey
ZNF440	grey
FANCC	grey
SUN5	grey
IL32	grey
AFAP1L1	grey
POFUT2	grey
TRAF2	grey
LIME1	grey
WDR46	grey
STAP1	grey
NALCN	grey
GABPB2	grey
SGSM1	grey
DDR2	grey
KCNK7	grey
FAM129B	grey
MTHFR	grey
KRTAP6-1	grey
LIG3	grey
BIRC7	grey
TMTC4	grey
OR6C74	grey
NBPF15	grey
HYDIN	grey
ARHGEF10L	grey
DES	grey
NEK3	grey
PSMC4	grey
XPO7	grey
SMN1	grey
TTC39A	grey
SPATA22	grey
NAT8L	grey
NM_002147	grey
PKP2	grey
C7orf36	grey
CRISP1	grey
OR2B2	grey
FAM90A10	grey
UBE3B	grey
PPP1CA	grey
TNNI3	grey
ZNF727	grey
DAZAP1	grey
TUBB1	grey
ADCK4	grey
LYNX1	grey
CD38	grey
KLHL23	grey
FLJ10213	grey
FTL	grey
MLF1	grey
JMJD5	grey
OR52N5	grey
SNX2	grey
PRRT4	grey
FMO3	grey
SLC18A3	grey
NHS	grey
DSN1	grey
CALHM2	grey
EDF1	grey
CD83	grey
DNER	grey
EWSR1	grey
MRPL45	grey
MIB2	grey
EN2	grey
ST14	grey
RAB34	grey
NM_017410	grey
PNCK	grey
UCK1	grey
SYCN	grey
CATSPER3	grey
GNL3	grey
UBE2D3	grey
CDC45	grey
COLQ	grey
EPHA8	grey
ARNTL	grey
THOC7	grey
HDAC7	grey
BAG2	grey
SLC25A28	grey
TRIM28	grey
KIAA1324L	grey
PSTPIP1	grey
FANCG	grey
PXMP4	grey
RUFY3	grey
TBC1D7	grey
RPS19BP1	grey
LMX1A	grey
TAGAP	grey
PRPSAP1	grey
TTLL12	grey
LGALS3BP	grey
CGREF1	grey
ILF3	grey
SPINT1	grey
CSDA	grey
DGKA	grey
CSF2RA	grey
GRK4	grey
BEX4	grey
STAU1	grey
DHRS1	grey
CCNT2	grey
SIDT1	grey
H2AFY	grey
FERMT3	grey
NOL7	grey
SLA	grey
CD8A	grey
OR4P4	grey
FAM111B	grey
PHF11	grey
GRINA	grey
ACTL7A	grey
AMBP	grey
CSAG3	grey
PPP1R12A	grey
ATG5	grey
S100A13	grey
ARHGAP9	grey
VDAC3	grey
CYP4F11	grey
LSG1	grey
CCDC77	grey
PROK1	grey
EPAS1	grey
TUT1	grey
CIDEA	grey
SLC48A1	grey
SLC38A6	grey
COL13A1	grey
COPS7A	grey
DUSP13	grey
MLKL	grey
TMEM174	grey
SLC35D2	grey
TRMT2A	grey
HOXC6	grey
MRPS15	grey
PAICS	grey
ACTN1	grey
GSTM4	grey
TLCD1	grey
TAS2R1	grey
ELF4	grey
FAM73A	grey
TPD52L1	grey
C1QL4	grey
ATP5G3	grey
ODF2	grey
PTPRS	grey
ZDHHC7	grey
NUDT21	grey
RPL39	grey
HLA-C	grey
PHLDB1	grey
PHF1	grey
NM_018953	grey
KLK7	grey
PDHA1	grey
C1QTNF8	grey
CLPB	grey
C6orf223	grey
MRPL55	grey
ZRSR2	grey
INTS8	grey
CBS	grey
DEF8	grey
PPP2R3A	grey
CABLES1	grey
ANXA6	grey
MOGS	grey
OGG1	grey
ZNF323	grey
KHK	grey
ERLIN2	grey
NDUFA11	grey
MLXIPL	grey
ARL4C	grey
NXF1	grey
GH1	grey
ATAD3C	grey
IP6K1	grey
HSDL2	grey
PPHLN1	grey
GYPE	grey
SRC	grey
SF1	grey
GGT7	grey
ZBP1	grey
ARPC5	grey
CASP8	grey
CCDC132	grey
KIF25	grey
SFRS9	grey
SLC25A6	grey
FAM19A5	grey
CIZ1	grey
CD109	grey
CRMP1	grey
GTF2F1	grey
TMEM231	grey
SNAPC5	grey
KRTAP5-1	grey
KIAA1377	grey
CMAS	grey
CLEC4M	grey
ALDH3B1	grey
C1orf43	grey
ST3GAL6	grey
PPIL2	grey
CT45A5	grey
LRFN4	grey
PARP1	grey
OTX2	grey
2022-09-03	grey
B3GNT1	grey
C22orf36	grey
CSF3	grey
WDR81	grey
EIF4ENIF1	grey
CWF19L2	grey
STK38	grey
ZSWIM2	grey
PPP1CB	grey
EDNRB	grey
ARMCX3	grey
C11orf1	grey
TNFRSF25	grey
UBD	grey
UBAC2	grey
MYBPC1	grey
TMEM106B	grey
ARHGDIA	grey
OR1D2	grey
LIMD2	grey
ESR2	grey
ALDH1A3	grey
HMGA2	grey
SH3BGRL2	grey
IL1R2	grey
SCARF1	grey
BATF3	grey
CARTPT	grey
ARRB2	grey
UBAP2L	grey
FAM73B	grey
TMEM229B	grey
EPB49	grey
ANKRD6	grey
TACSTD2	grey
IGFL1	grey
BAT2L2	grey
PRR13	grey
ADSL	grey
MS4A6A	grey
ADAD1	grey
FAM131B	grey
NM_014620	grey
MYOZ3	grey
GYG2	grey
TXK	grey
GEM	grey
LOC100132288	grey
PCOTH	grey
TPST2	grey
ZNF575	grey
FGF12	grey
GNAL	grey
RNF181	grey
PRAMEF12	grey
PLCB3	grey
A2BP1	grey
MAPT	grey
CNBP	grey
PCGF1	grey
UBXN7	grey
TLX3	grey
DENND4C	grey
FAM160B1	grey
ZNF706	grey
TOR1AIP1	grey
ACAA2	grey
PKMYT1	grey
GALP	grey
TENC1	grey
DFNB31	grey
SLC25A24	grey
GDNF	grey
TSC22D1	grey
UPP1	grey
SET	grey
CYTSB	grey
HOMER2	grey
KLK10	grey
CTBP2	grey
OR2A2	grey
NM_006361	grey
HNF4A	grey
C1QTNF5	grey
ALDH4A1	grey
DMKN	grey
CRISP3	grey
TROVE2	grey
H2AFY2	grey
GRAMD1A	grey
SMOX	grey
GRB10	grey
AGPAT3	grey
FOLR2	grey
SH3BGRL	grey
NRF1	grey
TRIM24	grey
GCNT1	grey
HOXC4	grey
FOXH1	grey
COX6A1	grey
PTGES3	grey
CTSC	grey
GALE	grey
C2orf24	grey
RARA	grey
SPAG11B	grey
C2orf40	grey
CNDP2	grey
SLC17A4	grey
FZD2	grey
RAP1A	grey
SLC22A23	grey
UBE2I	grey
DARC	grey
TXNDC11	grey
RWDD2B	grey
FAM115A	grey
SEPN1	grey
AGTRAP	grey
MED22	grey
ATP5S	grey
KAT2B	grey
ACSM2B	grey
OR51B4	grey
C16orf86	grey
NCF2	grey
SLC30A8	grey
CCR6	grey
KRTAP4-12	grey
DGKB	grey
CAV2	grey
TRPT1	grey
GNRH2	grey
SUSD2	grey
KIAA0391	grey
ANK2	grey
PFDN6	grey
GLS	grey
SFTPA1	grey
TRMT5	grey
PAK1	grey
CCDC130	grey
GPR109A	grey
MLX	grey
NAP1L1	grey
ATF7	grey
SFRP2	grey
MBD2	grey
CSH2	grey
GDAP1L1	grey
CNPY2	grey
PCDHGB6	grey
CSDC2	grey
CCDC45	grey
FAM154B	grey
IL6ST	grey
BTN3A1	grey
OR10H5	grey
ZNF268	grey
GMPPB	grey
NTNG2	grey
C3	grey
PRKD2	grey
OR14C36	grey
RRAS	grey
RRP9	grey
C10orf25	grey
C9orf140	grey
SALL1	grey
RASGRP4	grey
DCP1B	grey
ATP6V1C2	grey
ZWINT	grey
GHRL	grey
LIMK1	grey
SLC4A11	grey
ZNF583	grey
SP2	grey
TMEM22	grey
CABP5	grey
PPARGC1B	grey
NANOG	grey
SRY	grey
KRT80	grey
OPRL1	grey
CFH	grey
WDR20	grey
TRAF7	grey
NFRKB	grey
PQLC2	grey
HECTD2	grey
SLC25A45	grey
MEAF6	grey
FYN	grey
PDLIM4	grey
C11orf66	grey
ZNF330	grey
AKAP14	grey
ZNF195	grey
DOHH	grey
RNASEH2B	grey
RILPL2	grey
USP32	grey
VBP1	grey
NRM	grey
PEG3	grey
GALNT9	grey
MB	grey
C14orf93	grey
SNAPC1	grey
NM_030661	grey
NKX6-3	grey
DYNLL1	grey
MXD3	grey
KRT32	grey
PTPMT1	grey
LPO	grey
ADAM15	grey
SLCO4C1	grey
RAB7L1	grey
PDE4B	grey
RUSC2	grey
RANBP9	grey
FAM82A2	grey
LGI4	grey
FANCL	grey
AKAP10	grey
FASTK	grey
WDR62	grey
FOLR4	grey
COL7A1	grey
RIF1	grey
SPNS1	grey
C7	grey
MKS1	grey
SLC47A1	grey
ISLR2	grey
ACADVL	grey
FAM25C	grey
C8orf33	grey
C1orf116	grey
MRPL52	grey
ATG16L1	grey
PCDHGA9	grey
MAG	grey
PNPO	grey
TCTEX1D1	grey
TPO	grey
GPR68	grey
ITGAL	grey
DUSP10	grey
IL18BP	grey
BCLAF1	grey
FBXW7	grey
ARFRP1	grey
SIRT7	grey
PFN1	grey
MAP3K4	grey
KCNMB3	grey
SMAD7	grey
RNF34	grey
TRIM66	grey
MYLPF	grey
EIF2S2	grey
LDB1	grey
AQP12B	grey
RABL2B	grey
C15orf43	grey
C1orf112	grey
POLH	grey
TP53I11	grey
PIK3CD	grey
TNFRSF6B	grey
EPB41L2	grey
ATG12	grey
CACNA1C	grey
SYT1	grey
ILK	grey
FAM120A	grey
MAPKAPK5	grey
B3GALNT1	grey
SEC31A	grey
THAP5	grey
ZFC3H1	grey
MAL	grey
KCNK12	grey
C6orf89	grey
PRTFDC1	grey
STOX2	grey
TOP1MT	grey
DEGS1	grey
C19orf22	grey
IL7R	grey
DPEP1	grey
SLCO5A1	grey
USP10	grey
TMEM200B	grey
NAPRT1	grey
ATG2A	grey
BAT5	grey
RPS27L	grey
HDDC2	grey
TSHR	grey
UGDH	grey
GSN	grey
COASY	grey
MICAL2	grey
BAHD1	grey
FAM58B	grey
NFX1	grey
BIRC2	grey
OR4M1	grey
TCEAL2	grey
HTR3E	grey
MASP1	grey
MAP2K5	grey
CDC20	grey
DHX30	grey
NAT1	grey
GPR162	grey
ZNF76	grey
RANGAP1	grey
ENG	grey
SLC25A39	grey
FBXW9	grey
C1orf122	grey
TSTD1	grey
PPARG	grey
PRKAR1B	grey
BCL11A	grey
GAA	grey
NQO1	grey
LOC389333	grey
RBMS1	grey
YEATS4	grey
ATP5G1	grey
CCDC124	grey
SUSD4	grey
ATP2C1	grey
KLK8	grey
DPM3	grey
NUDC	grey
HNRNPAB	grey
WDR66	grey
ASB6	grey
ZBTB1	grey
PSMG4	grey
EFCAB4B	grey
KRTAP5-11	grey
PKNOX1	grey
C12orf29	grey
GPHN	grey
RNF38	grey
FLNC	grey
PPP1R1C	grey
ZNF493	grey
DYRK1A	grey
NDUFA2	grey
SNX3	grey
NAA10	grey
EFNA4	grey
FIBIN	grey
C19orf54	grey
PPP4R4	grey
PSTK	grey
TSTA3	grey
TMC4	grey
AIFM3	grey
ZNF286A	grey
CDC37L1	grey
KRTCAP3	grey
CGGBP1	grey
EIF3M	grey
CAMK2N2	grey
PAM	grey
RIPPLY1	grey
CPSF3	grey
ETV5	grey
LDHB	grey
TMEM189	grey
TSC22D3	grey
BTN3A3	grey
MAT2B	grey
TINAG	grey
EIF4EBP3	grey
SYT14	grey
MTHFS	grey
OR2AG2	grey
NAT15	grey
RNASE6	grey
SH2B1	grey
RUNX1	grey
SEC61A2	grey
KLF13	grey
ADAM30	grey
PABPC1	grey
SNX5	grey
KIAA1217	grey
RSF1	grey
CDH6	grey
BEND2	grey
UBA7	grey
LTB	grey
HIST1H2BO	grey
LTBP3	grey
CYorf15A	grey
PPAN-P2RY11	grey
EEFSEC	grey
MYO7A	grey
RPP21	grey
YPEL5	grey
NKD2	grey
RHOT1	grey
TAX1BP3	grey
CRYBB2	grey
NUDT1	grey
DENND1A	grey
LINGO3	grey
RBAK	grey
PIGO	grey
FBXO15	grey
NDEL1	grey
NSL1	grey
LILRA2	grey
TPPP3	grey
C19orf6	grey
TSC1	grey
ZGPAT	grey
GJB3	grey
OR51B6	grey
VPS18	grey
ARX	grey
SLC22A10	grey
IDS	grey
OR9Q1	grey
PCDHB16	grey
C22orf28	grey
RAP1GAP	grey
PTPN2	grey
LPAR5	grey
LHX6	grey
PODNL1	grey
DGCR6	grey
TMUB1	grey
LIN7C	grey
CORO1B	grey
GSTP1	grey
PLCD1	grey
GGA1	grey
SEMA4G	grey
SIN3A	grey
IL22	grey
ELK1	grey
ZNF182	grey
NSFL1C	grey
PAPD4	grey
SFRS2	grey
ZNF598	grey
UPK3A	grey
SLC22A14	grey
TRAM1	grey
SLC12A6	grey
ACBD3	grey
DPH1	grey
TMEM123	grey
CAB39	grey
ATP6V1B2	grey
PIP4K2C	grey
TNFSF10	grey
ABHD12	grey
TMEM14B	grey
MAP2	grey
DCAF6	grey
C10orf32	grey
NFXL1	grey
TRIM71	grey
ZNF688	grey
STAG2	grey
C14orf159	grey
DEK	grey
MLST8	grey
MAP7D2	grey
GDPD3	grey
ST8SIA1	grey
RNF122	grey
SIGLEC5	grey
STK24	grey
DCTN1	grey
PLEKHJ1	grey
KLRB1	grey
MARK3	grey
SSBP3	grey
CD3D	grey
B4GALNT3	grey
AHI1	grey
NOP2	grey
FOXRED2	grey
AKT3	grey
RUVBL1	grey
USP39	grey
PDS5A	grey
IAH1	grey
TRPC4AP	grey
ISCU	grey
CXCR6	grey
SERINC3	grey
KIAA1967	grey
P2RX2	grey
FJX1	grey
RFC5	grey
MBNL1	grey
SRRT	grey
ZMYM3	grey
NT5DC3	grey
BACE1	grey
HEG1	grey
PTPDC1	grey
GMPR2	grey
GPR101	grey
ZC3H10	grey
C5orf53	grey
LOC729991	grey
PRIC285	grey
CNNM2	grey
HMGB2	grey
CTLA4	grey
IL11RA	grey
PDXDC1	grey
SLAIN2	grey
MT1A	grey
FGD1	grey
STX12	grey
PPM1D	grey
SLC7A5	grey
ACBD5	grey
TMX2	grey
NELL2	grey
KCNJ14	grey
VAV2	grey
QTRT1	grey
MOCOS	grey
UBE3C	grey
FKBP6	grey
ARID1A	grey
LPCAT1	grey
ZCCHC9	grey
IFNAR2	grey
CDT1	grey
BLCAP	grey
PLA2G2A	grey
ARHGAP30	grey
AES	grey
WHAMM	grey
MINK1	grey
PLP2	grey
GAL3ST4	grey
ARHGAP4	grey
ARSA	grey
HIST2H2AC	grey
DYRK3	grey
CEACAM4	grey
ZNF488	grey
SCML4	grey
NT5C3L	grey
ALG8	grey
FLYWCH2	grey
FAM76A	grey
SORCS2	grey
TESK1	grey
CAPN10	grey
DPP9	grey
HIGD1A	grey
NOXO1	grey
C16orf54	grey
HNRNPM	grey
NACA	grey
CGA	grey
LOC647309	grey
METT11D1	grey
FGF7	grey
HEXIM1	grey
UBE2F	grey
EMR2	grey
ACOT12	grey
AGPAT5	grey
KIRREL2	grey
KCNQ4	grey
HSD17B12	grey
PTPRN2	grey
OSBPL3	grey
MPG	grey
ZDHHC18	grey
MRPL41	grey
LTB4R2	grey
PLUNC	grey
RETSAT	grey
ZNF167	grey
C16orf68	grey
CYB5R3	grey
CXorf56	grey
AMELX	grey
VARS2	grey
C11orf17	grey
SNCB	grey
C14orf129	grey
CENPK	grey
MPHOSPH8	grey
HMHA1	grey
F3	grey
NAV2	grey
COL21A1	grey
FKBP5	grey
NCK2	grey
RPS4Y1	grey
GLRA1	grey
RPL12	grey
CD164	grey
EIF3E	grey
MYO5A	grey
GUCA2A	grey
PAGE2	grey
ZNF540	grey
PTGR1	grey
ZSCAN2	grey
GLE1	grey
FOXO3	grey
HSPA8	grey
HDGF	grey
DIRAS1	grey
GFRAL	grey
NKD1	grey
C1orf189	grey
FAM54B	grey
RANBP2	grey
MED25	grey
OAT	grey
NM_173860	grey
C17orf61	grey
TSSK3	grey
HIRIP3	grey
HAUS5	grey
HRC	grey
NFE2	grey
SLCO1C1	grey
FAM129C	grey
EIF2B2	grey
COMMD8	grey
IL19	grey
EHD1	grey
AP3D1	grey
RPLP0	grey
HCN4	grey
DPH5	grey
ZNF563	grey
RPS6KA1	grey
ZDHHC2	grey
LPPR2	grey
C9orf123	grey
ELF5	grey
SGSM2	grey
WNT7A	grey
SP110	grey
PYROXD2	grey
AP2A2	grey
ACTA2	grey
KIAA1737	grey
SFXN3	grey
RAD54B	grey
SORBS2	grey
DCI	grey
STAT5B	grey
FAM120C	grey
CMC1	grey
REM1	grey
TRIM41	grey
CCDC99	grey
PDLIM2	grey
KLF5	grey
SYCP2	grey
C19orf50	grey
UBR7	grey
EBNA1BP2	grey
LARP1B	grey
C3orf25	grey
SIGLEC12	grey
HMGN3	grey
FAM177B	grey
CBX3	grey
MBIP	grey
PTP4A2	grey
OR5L2	grey
RGS18	grey
CCT7	grey
FAM63A	grey
DNAJC5	grey
DKK3	grey
CXorf49B	grey
YIF1B	grey
C3orf18	grey
RNF25	grey
EYA2	grey
CAPN9	grey
COPS8	grey
FBXL8	grey
AHR	grey
TRO	grey
SAT1	grey
THYN1	grey
OR6P1	grey
ARL5A	grey
OTOF	grey
PPIAL4C	grey
PCDHGA4	grey
ADAM12	grey
CPM	grey
GSR	grey
MRPL24	grey
C17orf37	grey
C1orf127	grey
PYCR1	grey
CCL4L1	grey
SHROOM3	grey
KCNQ1	grey
LYPD6B	grey
CTNND1	grey
AUTS2	grey
SUCLG2	grey
NDUFA12	grey
WDR34	grey
RFXANK	grey
SUMO3	grey
MEI1	grey
RCOR3	grey
ZNF397OS	grey
TRIM45	grey
PICK1	grey
WASH1	grey
SEPP1	grey
PRKCH	grey
TMEM130	grey
TGIF2LX	grey
RNF112	grey
TEPP	grey
P2RX6	grey
GTPBP2	grey
ITGA2B	grey
AP1S2	grey
ADHFE1	grey
DACT3	grey
SPRR1A	grey
C16orf90	grey
KLC4	grey
RBMX	grey
SOD2	grey
GPR56	grey
METTL6	grey
TMEM106C	grey
GPR119	grey
PRKCB	grey
PCBP4	grey
C8orf59	grey
CYB5D2	grey
RHOBTB2	grey
USO1	grey
ACBD4	grey
RPE	grey
TNS3	grey
RFX8	grey
TXNDC9	grey
CLDN16	grey
BAI2	grey
ALPL	grey
FAM53C	grey
MAP4K4	grey
ETV1	grey
TMC7	grey
B3GAT3	grey
ESRRG	grey
TPRG1L	grey
BECN1	grey
RNF186	grey
NUMB	grey
CSNK1G2	grey
OR2T6	grey
FGF17	grey
PRRT3	grey
SLAMF1	grey
LTA4H	grey
PLEKHA1	grey
ZNF780A	grey
ARMCX5	grey
KLK3	grey
GALNTL2	grey
GSDMD	grey
CENPW	grey
ZW10	grey
ABL1	grey
NEO1	grey
ATG4A	grey
STX10	grey
PCDHGC4	grey
CITED4	grey
ITGB5	grey
HNRNPH2	grey
RDBP	grey
TMEM205	grey
C15orf2	grey
MTFR1	grey
TINF2	grey
C17orf82	grey
BLMH	grey
NMRAL1	grey
GGTLC2	grey
PQBP1	grey
CRYAA	grey
DRP2	grey
C14orf73	grey
CDH23	grey
AURKAIP1	grey
IQCA1	grey
GLT25D2	grey
KRTAP25-1	grey
DLGAP1	grey
TBX5	grey
IGF2BP1	grey
CD44	grey
KIAA0494	grey
CCND1	grey
SAG	grey
TXNDC5	grey
OR52W1	grey
SECTM1	grey
EI24	grey
UCP2	grey
ASB10	grey
RABIF	grey
WWC1	grey
SSC5D	grey
AGER	grey
GLUD1	grey
PPAPDC2	grey
SNX21	grey
KCNE1	grey
NLRX1	grey
ZNF689	grey
KRIT1	grey
PIWIL2	grey
TAF6	grey
NLRP3	grey
JMJD7	grey
ST7L	grey
ZNF692	grey
SPIRE1	grey
CDKN2D	grey
PDZD11	grey
TLE2	grey
ZIK1	grey
NAMPT	grey
TRAPPC9	grey
EHBP1	grey
ADARB1	grey
LYAR	grey
KLHL25	grey
ARHGAP33	grey
KANK2	grey
ZFAND3	grey
NR1D2	grey
CLOCK	grey
VPS37D	grey
TNIK	grey
GOLM1	grey
RBPJ	grey
PRPF19	grey
DDHD2	grey
BCL11B	grey
NM_019102	grey
AHSA2	grey
HHATL	grey
CASP9	grey
ZNF672	grey
SLC4A8	grey
PARP9	grey
FAM91A1	grey
JMY	grey
IQSEC2	grey
NR2F2	grey
ZNF17	grey
JPH1	grey
FBXO9	grey
ZNF226	grey
WFDC13	grey
SPTLC1	grey
TTC4	grey
ZNF528	grey
KLHDC8B	grey
KAT5	grey
ADAM29	grey
PIP5K1B	grey
YWHAB	grey
UBE2L3	grey
BTD	grey
C10orf57	grey
ARL6IP6	grey
A1BG	grey
RSPO4	grey
TCF12	grey
PPP1R9B	grey
CSNK2A2	grey
CFLAR	grey
MAF	grey
SLC5A6	grey
SLC39A14	grey
RHOG	grey
PAX7	grey
TMEM161A	grey
KIF7	grey
P2RY6	grey
ZNF267	grey
PSRC1	grey
ASB1	grey
ABCC6	grey
C1QL1	grey
HUS1B	grey
TSEN15	grey
DPH3	grey
ARHGAP21	grey
CECR2	grey
CLEC9A	grey
PRSS48	grey
UBE2J1	grey
CCDC39	grey
KRT72	grey
SYT8	grey
C20orf43	grey
DPH3B	grey
USP5	grey
CRYGA	grey
CSNK1D	grey
P2RY4	grey
RCHY1	grey
EPHX2	grey
MAL2	grey
MYOM1	grey
PHEX	grey
FAM178B	grey
SUMF2	grey
TCF7L2	grey
DYNC1I2	grey
MSH2	grey
RABGGTB	grey
DBNDD1	grey
MTP18	grey
CELF4	grey
DHRS4L2	grey
BCAT1	grey
KIRREL	grey
CACNB2	grey
EZR	grey
MRPS5	grey
LOC339047	grey
CRYZL1	grey
NRP2	grey
KRT2	grey
GPI	grey
LPAR6	grey
GCNT4	grey
HDAC6	grey
ARL4A	grey
CARKD	grey
MEX3B	grey
FIBCD1	grey
ZNF169	grey
IL1RAP	grey
SLC6A9	grey
EXT2	grey
HDAC10	grey
NM_018952	grey
P4HA3	grey
COMMD5	grey
TARS	grey
KCNS2	grey
PNKD	grey
GPKOW	grey
MECP2	grey
PRC1	grey
KLHL34	grey
ARHGEF7	grey
RNH1	grey
FAM36A	grey
GUK1	grey
MRPL14	grey
ICOS	grey
RGPD2	grey
SIRPB1	grey
TMEM126B	grey
ASB17	grey
FAM90A9	grey
VPS72	grey
EIF3B	grey
OR2A1	grey
FAM107B	grey
GAS7	grey
SIX4	grey
INSC	grey
OPALIN	grey
TPSB2	grey
PDE8B	grey
TMEM9	grey
AP1B1	grey
FGD4	grey
HMGCS1	grey
POLK	grey
UQCR11	grey
NPM1	grey
TNFRSF18	grey
AAAS	grey
RPP25	grey
NF2	grey
HSFX2	grey
ZFHX4	grey
BET1L	grey
DYRK1B	grey
STAM	grey
GYPB	grey
IL2RB	grey
PHACTR2	grey
C1orf83	grey
LRP5L	grey
WNT16	grey
EPCAM	grey
EPB41	grey
COL4A1	grey
POLR2A	grey
STYXL1	grey
TMEM50B	grey
VCX	grey
MYD88	grey
ELMOD3	grey
REG4	grey
GTF3A	grey
MREG	grey
JAZF1	grey
CACNA1E	grey
GEMIN6	grey
ABHD12B	grey
FDPS	grey
PDE6B	grey
SFRS2B	grey
CDC7	grey
DCAF11	grey
C4orf27	grey
AOC2	grey
NME1	grey
2022-09-05	grey
PPIL5	grey
HNRNPU	grey
UMOD	grey
DOCK1	grey
GHDC	grey
KCNAB2	grey
C20orf85	grey
CST8	grey
RFPL4B	grey
EFNA1	grey
TFAM	grey
MRAP	grey
DPM2	grey
ARL6IP5	grey
TPRN	grey
NNT	grey
FER1L6	grey
GART	grey
UBE2J2	grey
BRAF	grey
ATP5J2	grey
SCN4B	grey
NDUFA1	grey
STAT3	grey
C11orf70	grey
AZU1	grey
ZAP70	grey
NECAB2	grey
CATSPER1	grey
MLLT10	grey
RAG1AP1	grey
TUBG1	grey
PRKAR1A	grey
FAM53A	grey
C9orf24	grey
C2orf15	grey
CHRNE	grey
GTPBP8	grey
ROGDI	grey
GPR15	grey
ASL	grey
CRK	grey
ING3	grey
GH2	grey
SMG6	grey
ANKRD49	grey
ZDHHC8	grey
USP14	grey
DMRT2	grey
TGM5	grey
ADAP2	grey
PGD	grey
TRIM11	grey
TULP3	grey
MIER1	grey
UXS1	grey
ITLN2	grey
PTBP1	grey
NIN	grey
SWAP70	grey
MAP3K10	grey
ARGLU1	grey
PPARGC1A	grey
TUBB8	grey
MORF4L1	grey
ELFN1	grey
AP4M1	grey
GTPBP3	grey
FAM180A	grey
MPV17	grey
CAPN1	grey
LOC100130274	grey
ARL13B	grey
CCDC19	grey
ZNF593	grey
CCDC88A	grey
CCT8	grey
RSRC2	grey
DCUN1D5	grey
UBE2E1	grey
AIMP1	grey
TATDN3	grey
ANKIB1	grey
SOS2	grey
GPR65	grey
CXCL6	grey
CCDC12	grey
DLG2	grey
GNG12	grey
SMPD1	grey
INTS5	grey
PAX8	grey
DMRTC1B	grey
SF3A2	grey
PSMG1	grey
FCGR3B	grey
TXNL1	grey
HAGHL	grey
MAGOH	grey
GOLPH3	grey
ANKRD17	grey
ATP1B3	grey
DERA	grey
F5	grey
CBL	grey
RIMBP3B	grey
IQCF5	grey
C8orf84	grey
RABL5	grey
SLC22A1	grey
PLS1	grey
FAM96B	grey
CCL7	grey
LGALS12	grey
TRIM59	grey
DPY19L3	grey
SMAD6	grey
C5orf32	grey
MYOG	grey
CCNH	grey
TOMM70A	grey
CIAO1	grey
TMEM67	grey
LGALS8	grey
MDM2	grey
DERL3	grey
GCNT2	grey
KIAA0748	grey
TCP11L1	grey
FCGR2B	grey
DUSP8	grey
ZFP64	grey
FAM32A	grey
IL25	grey
TCF19	grey
APH1A	grey
MTCH2	grey
SDF4	grey
COL6A1	grey
BCDIN3D	grey
VRK3	grey
RNPEP	grey
ADSS	grey
OR6C76	grey
SMTNL1	grey
LAT2	grey
CD28	grey
ATG7	grey
RPL28	grey
TREX1	grey
IL6R	grey
TM2D3	grey
IMPACT	grey
PCYT1B	grey
UNC93A	grey
MAPK3	grey
DUSP5	grey
RMI1	grey
DDX24	grey
DYM	grey
SPIN2B	grey
BGN	grey
CEACAM3	grey
FAM110B	grey
RCC2	grey
MEGF11	grey
MRPS22	grey
NKX2-5	grey
MCOLN1	grey
PADI1	grey
GRP	grey
CEP170	grey
MRRF	grey
CACNB3	grey
PTP4A1	grey
LRDD	grey
SPHK1	grey
AKAP4	grey
MOGAT2	grey
DLC1	grey
CNFN	grey
LUC7L2	grey
IFIT3	grey
OASL	grey
DACT1	grey
PPP3CC	grey
CEP120	grey
C1orf175	grey
ARHGEF19	grey
OR2T8	grey
GLIS3	grey
CDK18	grey
LCMT1	grey
LPAR2	grey
TMEM184C	grey
DUOX2	grey
HGFAC	grey
CR1	grey
SBSN	grey
FKRP	grey
HNRNPF	grey
PDE2A	grey
TYMS	grey
EPHX1	grey
KLK1	grey
D2HGDH	grey
PTPN22	grey
ZNF644	grey
KLK11	grey
ZNF366	grey
KLK12	grey
C10orf93	grey
CXCR3	grey
CHD1L	grey
CD200	grey
DDX19A	grey
MAFA	grey
ATP2A3	grey
RRP15	grey
NUP98	grey
FXN	grey
PNPLA3	grey
CHST2	grey
LOC375190	grey
ATF6B	grey
SMAP1	grey
SOX14	grey
WDR25	grey
ERCC2	grey
GRSF1	grey
RPS6KB2	grey
GTF2I	grey
PPFIA1	grey
MRGPRG	grey
NARG2	grey
CHST8	grey
BRE	grey
FAM159B	grey
RALGDS	grey
TMEM135	grey
CYP2B6	grey
CCL19	grey
TBC1D17	grey
BAG3	grey
C16orf57	grey
SLC17A3	grey
C17orf71	grey
NHSL1	grey
DTNB	grey
CSN3	grey
FABP12	grey
ZNF518A	grey
SOHLH1	grey
TBP	grey
EPS8L2	grey
TNFAIP8L2	grey
APRT	grey
POLR1D	grey
CARS	grey
RHOC	grey
MYL1	grey
BANK1	grey
HNRNPUL2	grey
AURKA	grey
CYBASC3	grey
MRGPRX3	grey
BIN1	grey
BBX	grey
[truncated: 9,302 more rows]
